# Supplementary material for: Virtual-'Light-Sheet' Single-Molecule Localisation Microscopy Enables Quantitative Optical Sectioning for Super-Resolution Imaging
Source: PLoS One. 2015 Apr 17;10(4):e0125438. doi: 10.1371/journal.pone.0125438 (PMC4401716; doi:10.1371/journal.pone.0125438)
Supplement: S1 Software — (ZIP) [file pone.0125438.s008.zip › vlsSMLM - ReadMe.txt]

vlsSMLM Software - virtual-'light-sheet' single-molecule localisation microscopy

Copyright (C) 2014 Matthieu Palayret - mgsp2@cam.ac.uk
Department of Chemistry
University of Cambridge, UK

This program is free software; you can redistribute it and/or modify it under the terms of the GNU General Public License as published by the Free Software Foundation; either version 3 of the License, or (at your option) any later version.

The vlsSMLM software is distributed for and described in the following paper: Virtual-�Light-Sheet� Single-Molecule Localisation Microscopy Enables Quantitative Optical Sectioning for Super-Resolution Imaging, Matthieu Palayret, Helen Armes, Srinjan Basu, Adam T Watson, Alex Herbert, David Lando, Thomas J Etheridge, Ulrike Endesfelder, Mike Heilemann, Ernest Laue, Antony M Carr, David Klenerman, Steven F Lee, PLOS ONE

Installation:
- copy the vlsSMLM.jar file in the ImageJ>plugins folder;
- install the gdsc_smlm.jar (http://sites.imagej.net/GDSC-SMLM/plugins/ or http://www.sussex.ac.uk/gdsc/intranet/microscopy/imagej/smlm_plugins) and commons-math3-3.1.1.jar (or later - https://commons.apache.org/proper/commons-math/) libraries in the ImageJ>plugins folder;
- open ImageJ and access either the calibration ("Bead stack analysis...") or the filtering ("vlsSMLM filter...") plugins in the Plugins>vlsSMLM menu.
