# Supplementary material for: Virtual-'Light-Sheet' Single-Molecule Localisation Microscopy Enables Quantitative Optical Sectioning for Super-Resolution Imaging
Source: PLoS One. 2015 Apr 17;10(4):e0125438. doi: 10.1371/journal.pone.0125438 (PMC4401716; doi:10.1371/journal.pone.0125438)
Supplement: S2 Software — (ZIP) [file pone.0125438.s009.zip]

Archive with 1 entries (1 files):
- vlsSMLM - Filter Example.tif
